# Supplementary material for: Epidemiology of burns in pediatric patients of Beijing City
Source: BMC Pediatr. 2016 Oct 18;16:166. doi: 10.1186/s12887-016-0686-7 (PMC5070381; doi:10.1186/s12887-016-0686-7)
Supplement: Additional file 1: — Raw data of epidemiology in pediatric burned patients of Beijing City. (XLSX 64 kb) [file 12887_2016_686_MOESM1_ESM.xlsx]

## Sheet: 总表
Case No.	Gender	Age	Living conditions	House tpye	Occupation of father	Occupation of mother	Educational levels of father	Educational levels of mother	Knowledge of burn prevention	Burn etiology	Places of burns	injured anatomical area	Temporal distribution	Time distribution	guardians when burn occur	Severity of burns	Treatment before hospitalization	Types of hospitals in the first-aid treatment	Management in the first-aid treatment	Hospitalization	Surgery of burns	pigmentation and scar	Recorder
1	2	D	A	A	B	E	A	A	B	A	A	G	12	23	C	1	A	A	D	D	0	A	YL Lin
2	1	B	A	B	C	C	B	C	B	A	B	I	11	17	B	1	A	B	D	C	0	B	YL Lin
3	2	B	A	B	C	E	C	B	B	B	B	G	4	18	C	1	A	B	B	D	0	A	HJ Zhu
4	1	B	B	A	E	E	A	A	C	A	B	G	1	13	B	1	C	C	B	D	0	B	HJ Zhu
5	2	D	A	A	C	C	C	C	A	A	A	J.K	1	18	D	1	B	B	B	D	0	B	HJ Zhu
6	1	D	A	B	C	C	D	D	C	A	E	K	4	11	B	1	B	B	B	D	0	B	HJ Zhu
7	2	B	A	A	C	E	A	B	B	A	E	B	11	10	B	1	A	B	A	A	0	A	HJ Zhu
8	1	B	A	A	E	E	A	A	A	A	E	J	12	10	A	1	A	B	A	C	0	B	HJ Zhu
9	1	C	A	A	E	C	C	C	A	A	D	B,C,G	2	6	B	1	B	B	B	D	0	B	HJ Zhu
10	1	C	A	A	A	A	B	A	A	A	A	C,D	3	8	B	1	D	B	B	A	0	A	HJ Zhu
11	2	C	A	A	C	E	C	C	B	A	E	K	5	18	B	1	D	A	B	D	0	B	YL Lin
12	2	C	A	A	E	E	A	A	B	A	B	B,C,F	5	6	B	1	A	B	B	B	0	A	YL Lin
13	1	B	A	A	E	E	B	B	A	A	A	F	7	9	B	1	D	A	B	B	0	B	YL Lin
14	1	B	A	B	E	E	B	A	A	A	B	C,B	9	12	B	1	A	A	B	C	0	B	YL Lin
15	1	D	A	B	C	C	B	A	A	B	E	J	5	13	B	1	D	B	A	D	0	B	YL Lin
16	1	C	A	A	C	E	B	C	B	A	E	I,J,K	4	19	C	1	A	B	B	B	0	B	YL Lin
17	2	A	B	A	A	A	A	A	A	A	A	J,K	4	18	B	1	C	A	C	B	0	B	HJ Zhu
18	2	C	B	A	E	E	B	A	B	A	E	I	8	9	C	1	B	A	D	C	1	A	HJ Zhu
19	1	A	A	B	E	E	C	C	A	A	A	B	4	9	B	1	A	A	A	D	0	A	YL Lin
20	2	A	A	A	A	E	A	B	A	A	A	F	12	9	B	1	A	A	D	B	0	B	YL Lin
21	1	B	A	B	C	C	D	A	B	A	E	D	2	20	C	1	A	A	A	A	0	A	YL Lin
22	1	B	A	A	A	E	A	B	A	A	E	G	3	9	B	1	D	A	B	A	0	B	YL Lin
23	1	A	A	A	A	E	A	B	A	A	A	C,D	3	10	B	1	D	B	C	A	0	B	YL Lin
24	2	C	A	B	E	E	A	A	A	A	A		5	10	B	1	D	B	B	C	0	B	YL Lin
25	1	B	A	B	C	C	C	C	A	A	A	J,K	12	16	B	1	D	A	D	A	0	B	YL Lin
26	2	C	A	B	E	E	C	A	B	A	E	J	3	11	B	1	A	A	A	B	0	B	YL Lin
27	2	B	A	B	C	E	C	A	B	A	A	G	5	11	B	1	D	B	A	C	0	B	YL Lin
28	1	B	A	B	C	C	C	C	A	A	A	E	2	20	E	1	A	A	A	A	0	B	YL Lin
29	1	B	A	A	A	C	A	A	B	A	B	F	5	11	E	1	D	A	B	B	0	B	YL Lin
30	1	A	A	A	C	C	C	C	B	A	E	E,K	12	16	D	1	A	B	A	A	0	B	HJ Zhu
31	2	A	B	A	C	E	B	B	A	A	A	K	6	11	B	1	A	A	B	B	0	B	HJ Zhu
32	1	B	A	A	A	C	B	B	B	A	A	B	11	12	A	1	D	B	A	A	0	B	HJ Zhu
33	1	B	A	A	C	C	C	C	A	A	E	F	7	12	B	1	A	A	B	A	0	A	HJ Zhu
34	2	B	A	A	D	D	A	A	B	A	E	G	5	21	C	1	C	B	B	B	0	A	HJ Zhu
35	1	B	A	A	C	C	C	C	B	A	A	A	5	11	B	1	D	A	A	A	0	B	HJ Zhu
36	2	B	B	A	A	A	B	B	B	A	B	F	8	12	C	1	D	B	B	B	0	A	HJ Zhu
37	1	D	B	A	A	A	A	A	A	B	E	B,C	5	11	B	1	D	A	B	A	0	A	HJ Zhu
38	1	B	A	A	C	C	D	C	B	A	E	G	4	11	C	1	A	B	B	B	0	A	HJ Zhu
39	1	D	A	B	C	C	B	B	C	A	A	F,G,J,K	4	11	B	1	B	C	C	B	0	B	YL Lin
40	2	A	B	B	B	D	B	A	B	A	A	J,K	1	8	B	1	A	A	B	B	0	A	HJ Zhu
41	1	A	A	B	B	E	A	B	B	A	A	K	6	12	A	1	B	C	C	C	0	B	HJ Zhu
42	1	A	A	A	C	B	B	B	B	A	B	F	6	7	E	1	A	D	C	B	0	B	HJ Zhu
43	1	B	A	B	B	C	C	B	C	A	B	F,J	10	16	C	1	A	C	C	C	0	B	YL Lin
44	1	B	B	A	C	C	B	A	B	A	B	F,J	6	16	B	1	A	C	C	B	0	B	HJ Zhu
45	1	A	A	B	C	B	C	B	C	A	B	F,	3	12	C	1	A	C	C	B	0	B	HJ Zhu
46	2	D	A	B	C	C	B	A	B	A	A	A,B,G	12	20	B	1	A	C	B	B	0	B	HJ Zhu
47	1	B	A	B	B	C	B	A	B	A	E	D	2	8	B	1	A	C	C	C	0	B	HJ Zhu
48	1	B	A	B	B	B	B	A	B	A	A	G	4	8	C	1	A	D	A	C	0	B	HJ Zhu
49	1	A	A	A	D	C	A	A	A	A	B	F	3	21	E	1	A	B	B	D	0	B	YL Lin
50	1	D	B	A	A	B	A	A	B	A	A	J,K	7	21	C	1	B	B	D	C	0	B	HJ Zhu
51	1	C	B	A	A	A	A	A	B	A	A	C,D	6	22	A	1	A	B	B	B	0	B	HJ Zhu
52	1	C	B	B	B	B	A	A	B	A	A	G	1	16	C	1	A	C	B	B	0	B	HJ Zhu
53	2	B	B	A	A	A	A	A	B	A	A	B,H	8	18	C	1	B	C	A	C	0	B	HJ Zhu
54	1	B	A	A	D	D	A	A	A	A	A	F	3	17	B	1	D	B	B	B	0	A	HJ Zhu
55	1	A	A	B	C	E	C	B	B	A	E	G	3	18	B	1	A	B	B	B	0	B	YL Lin
56	1	C	A	A	B	B	B	A	B	E	E	K	4	18	B	1	D	C	D	B	0	B	HJ Zhu
57	1	D	B	A	B	B	A	A	B	B	A	B,C,F,G	3	13	E	1	A	A	A	C	0	B	HJ Zhu
58	1	B	B	A	B	B	A	A	B	A	A	K	4	11	B	1	A	A	A	B	0	B	HJ Zhu
59	1	B	A	A	A	A	A	A	A	C	C	G	10	14	A	1	D	A	D	B	0	B	HJ Zhu
60	2	B	A	A	A	A	B	B	B	A	A	E,I,J,K	3	19	B	1	A	A	B	A	0	A	HJ Zhu
61	1	C	A	B	B	D	B	A	A	B	E	B	5	18	C	1	D	B	B	C	0	B	HJ Zhu
62	2	B	A	B	C	E	D	D	C	A	A	K	3	10	D	1	C	B	B	B	0	B	HJ Zhu
63	2	C	A	B	E	C	D	D	A	A	E	H,	6	18	B	1	A	B	B	B	0	B	HJ Zhu
64	2	C	A	A	A	A	A	A	A	A	B	A,B	5	17	B	1	D	B	B	C	0	B	HJ Zhu
65	1	A	A	B	E	E	B	B	B	A	B	k	4	18	A	1	B	B	B	B	0	B	HJ Zhu
66	2	C	A	B	C	E	C	C	A	D	E	B	6	18	B	1	C	B	C	B	0	B	HJ Zhu
67	1	B	A	B	D	D	B	B	A	A	E	G	4	10	B	1	D	B	B	B	0	B	HJ Zhu
68	2	B	A	A	E	E	B	A	B	A	B	B,C	3	16	C	1	A	A	A	A	0	A	HJ Zhu
69	2	A	A	A	C	C	C	D	C	A	A	G	5	18	C	1	B	B	B	B	0	B	HJ Zhu
70	1	A	A	B	C	C	C	D	C	A	E	G	1	22	B	1	A	B	C	B	0	B	HJ Zhu
71	2	A	A	A	D	D	C	C	A	A	B	C,D	2	10	C	1	B	A	C	B	0	B	HJ Zhu
72	2	A	B	A	A	E	A	A	B	A	A	H,J,K,	9	12	B	1	A	B	C	A	0	A	HJ Zhu
73	1	B	A	A	A	E	A	A	A	A	B	C,D	9	18	A	1	A	B	B	B	0	B	YL Lin
74	1	B	A	A	A	A	A	A	A	A	A	G	1	12	B	1	A	B	A	A	0	A	HJ Zhu
75	2	B	B	A	E	A	B	A	A	A	B	F	4	10	B	1	A	A	B	D	0	B	YL Lin
76	2	B	A	B	C	C	C	C	A	A	E	G	5	18	A	1	A	B	A	B	0	B	YL Lin
77	1	A	A	A	B	B	A	A	A	A	E	F	5	21	B	2	A	B	B	B	0	B	HJ Zhu
78	2	B	A	B	D	C	C	B	B	A	B	B,F,G	5	20	B	1	A	B	B	A	0	A	HJ Zhu
79	2	B	B	B	B	E	A	A	B	A	A	J,K	10	18	B	1	A	B	B	A	0	B	HJ Zhu
80	1	A	A	B	C	C	C	C	B	A	A	G	5	17	E	1	A	B	B	A	0	A	HJ Zhu
81	1	B	A	B	D	D	C	C	B	A	E	A,B	3	13	E	1	A	B	B	A	0	B	HJ Zhu
82	1	B	A	B	D	D	C	C	B	A	E	A,B	7	14	B	1	A	A	B	A	0	A	HJ Zhu
83	1	B	B	A	A	A	A	A	A	A	A	J	4	13	B	1	B	B	B	A	0	A	HJ Zhu
84	2	B	A	A	B	A	C	A	A	A	A	A,B,C,D	4	12	B	1	C	C	A	A	0	A	HJ Zhu
85	2	B	B	A	A	A	A	C	C	B	A	B	7	18	C	1	A	C	B	A	0	A	HJ Zhu
86	2	B	B	A	A	A	A	A	B	A	A	B	7	22	E	1	A	A	B	A	0	A	HJ Zhu
87	2	B	A	A	D	D	C	C	B	A	C	B	3	17	B	1	A	A	B	B	0	B	HJ Zhu
88	2	C	B	B	E	E	B	B	A	A	C	G,K	4	17	B	1	D	C	B	B	0	B	HJ Zhu
89	1	B	B	A	E	E	B	B	A	A	B	I	7	8	B	1	A	B	D	A	0	A	HJ Zhu
90	2	B	A	A	D	A	B	C	B	B	A	B	10	18	C	1	A	B	B	A	0	B	HJ Zhu
91	2	C	B	A	B	B	A	A	A	A	A	J	8	18	B	1	A	B	B	A	0	A	HJ Zhu
92	2	B	B	A	B	B	B	B	A	A	A	B,C,J	5	20	A	1	C	B	B	B	0	B	HJ Zhu
93	2	B	B	A	B	B	B	B	A	A	A	B,C,J	1	7	E	1	C	B	B	B	0	B	HJ Zhu
94	1	B	B	A	D	D	A	A	A	A	A	K	7	20	C	1	B	A	B	B	0	B	HJ Zhu
95	1	B	B	A	D	A	D	D	B	A	D	K	7	10	A	1	B	A	B	B	0	B	HJ Zhu
96	1	A	B	A	E	E	B	A	B	A	B	B,C	10	20	B	1	B	B	A	A	0	A	HJ Zhu
97	1	B	A	A	D	B	A	A	B	A	E	K	4	13	B	1	B	B	B	D	0	B	YL Lin
98	2	A	B	B	C	C	D	D	B	A	A	K	9	18	C	1	A	C	B	D	0	A	YL Lin
99	2	C	A	B	E	E	C	C	A	A	A	B	3	18	B	1	C	B	B	B	0	B	HJ Zhu
100	2	A	A	B	E	B	C	C	B	A	A	J,K	12	8	B	1	B	B	B	A	0	B	HJ Zhu
101	1	C	A	B	B	B	C	C	B	A	E	F,G	11	18	E	1	B	A	B	D	0	A	HJ Zhu
102	2	B	A	B	C	D	C	C	B	A	C	F,G	12	18	C	1	C	B	B	C	0	B	HJ Zhu
103	1	B	A	A	D	B	B	A	A	A	B	H,D,B	9	19	B	1	A	B	B	D	0	A	HJ Zhu
104	1	B	A	B	D	C	C	C	B	A	B	K	5	9	B	1	C	B	B	D	0	A	HJ Zhu
105	1	A	A	A	B	E	C	C	A	A	A	H,J,K	12	18	A	1	A	B	B	A	0	B	HJ Zhu
106	2	B	A	B	C	C	A	C	A	A	A	A,H	5	19	B	1	C	B	C	B	0	A	HJ Zhu
107	1	A	A	A	C	E	B	D	A	A	A	G	2	19	B	1	B	B	B	B	0	B	HJ Zhu
108	1	B	B	B	C	E	C	C	A	A	A	B,C,D	5	11	B	1	A	A	C	A	0	A	HJ Zhu
109	2	B	B	B	A	A	A	A	B	A	A	B	6	19	E	1	C	B	A	C	0	B	HJ Zhu
110	2	B	A	A	A	A	A	A	B	A	A	B	4	10	B	1	A	B	A	B	0	B	HJ Zhu
111	2	B	A	A	E	C	C	C	A	A	A	D	3	6	B	1	A	A	B	A	0	A	HJ Zhu
112	2	A	B	B	A	E	A	C	C	B	A	D	3	10	A	1	A	B	C	B	0	B	HJ Zhu
113	1	A	B	B	C	E	A	C	C	B	A	D	7	19	B	1	A	A	C	A	0	B	HJ Zhu
114	2	A	B	B	C	C	C	C	A	A	B	A,B	1	16	B	1	C	A	C	B	0	B	HJ Zhu
115	1	B	A	B	B	B	B	A	B	A	A	G,H	3	11	B	1	B	A	B	B	0	B	HJ Zhu
116	1	C	B	B	D	B	B	B	B	A	B	D,H,J	5	7	B	1	B	B	B	D	0	B	HJ Zhu
117	2	A	B	B	A	A	A	A	A	A	B	F	4	11	B	1	B	A	B	A	0	A	HJ Zhu
118	1	C	B	B	B	A	A	A	A	A	A	B,C	2	11	B	1	B	B	C	B	0	B	HJ Zhu
119	2	B	A	B	A	A	A	A	B	A	A	K	6	18	B	1	A	A	A	A	0	B	HJ Zhu
120	2	B	A	A	A	A	A	A	A	A	A	B,C	5	12	B	1	A	A	B	A	0	A	HJ Zhu
121	2	B	A	A	A	A	A	A	A	A	B	G	2	19	B	1	A	A	A	B	0	B	HJ Zhu
122	2	A	A	B	B	B	A	A	B	A	A	G	4	16	B	1	A	B	A	A	0	B	HJ Zhu
123	1	B	A	B	E	A	A	B	B	A	A	H,J,K	3	12	B	1	A	B	B	A	0	A	HJ Zhu
124	2	B	A	B	E	E	C	C	A	A	A	F	12	21	B	1	B	B	B	B	0	B	HJ Zhu
125	1	A	A	B	B	E	B	C	B	A	D	I,J,K	5	12	C	1	B	A	B	B	0	B	HJ Zhu
126	1	A	A	A	A	C	A	C	C	A	A	E,F	5	11	B	1	B	B	B	B	0	B	HJ Zhu
127	2	B	B	B	E	A	B	C	B	A	A	D,F,G	1	21	A	1	A	D	B	C	0	B	HJ Zhu
128	1	C	A	A	E	C	A	A	A	A	E	C	4	19	C	1	B	B	B	B	0	B	HJ Zhu
129	1	B	A	B	B	A	B	A	B	A	A	J,K	3	12	C	1	B	B	A	B	0	B	HJ Zhu
130	2	B	B	B	E	E	C	A	B	B	A	K	6	11	E	1	A	B	B	B	0	B	HJ Zhu
131	1	A	A	A	C	E	B	B	A	A	A	K	3	10	B	1	A	B	B	C	0	B	HJ Zhu
132	2	B	A	A	E	C	A	B	B	A	A	J,B	4	11	B	1	A	B	B	C	0	B	HJ Zhu
133	1	D	B	A	A	A	B	B	A	A	A	B	5	19	B	1	D	B	A	C	0	B	HJ Zhu
134	2	B	B	A	A	C	A	A	B	A	D	G	9	20	B	1	B	A	B	B	0	B	HJ Zhu
135	1	A	B	A	E	A	A	A	A	A	A	H	5	19	C	1	A	A	B	B	0	B	HJ Zhu
136	1	C	A	A	C	A	A	B	A	A	B	J	8	11	B	1	A	A	B	B	0	B	HJ Zhu
137	1	C	A	A	C	C	A	A	C	A	B	G	9	20	B	1	A	A	B	B	0	B	HJ Zhu
138	1	A	A	A	E	B	A	A	C	A	A	D,C	12	20	B	1	A	A	B	C	0	B	HJ Zhu
139	1	A	A	A	C	A	B	B	B	A	E	F,J	12	18	C	1	A	A	A	C	0	B	HJ Zhu
140	2	A	A	A	E	A	B	C	B	A	E	H	12	11	B	1	A	B	B	B	0	B	HJ Zhu
141	1	D	A	A	A	B	A	A	B	A	E	F,G	9	14	C	1	A	A	B	B	0	B	HJ Zhu
142	1	A	A	A	C	C	D	B	B	D	E	B	8	10	C	1	A	A	B	A	0	B	HJ Zhu
143	1	C	A	A	E	B	B	B	B	D	E	B	3	21	B	1	A	A	B	A	0	B	HJ Zhu
144	1	A	B	A	A	A	A	A	A	C	E	G	4	12	B	1	D	B	C	A	0	A	HJ Zhu
145	1	B	A	A	D	E	A	A	A	A	E	B,D	5	16	C	1	A	B	A	A	0	B	HJ Zhu
146	1	A	B	A	A	A	B	B	B	A	B	K	5	21	C	1	C	A	B	B	0	B	HJ Zhu
147	1	A	A	B	E	E	A	A	B	A	E	K	5	18	C	1	A	B	B	B	1	B	HJ Zhu
148	1	B	A	A	E	E	C	C	B	A	B	K	9	18	B	1	B	B	A	C	0	B	HJ Zhu
149	1	B	B	A	C	C	C	C	A	A	E	G	5	18	B	1	D	B	A	A	0	B	HJ Zhu
150	1	A	A	A	E	E	C	C	C	A	A	J,K	9	17	B	1	B	A	B	A	0	A	HJ Zhu
151	2	D	A	A	D	D	C	C	B	A	D	J,K	5	20	B	1	A	A	B	C	0	B	HJ Zhu
152	1	B	A	A	B	B	B	B	A	B	B	G	3	17	B	1	D	B	D	D	0	B	HJ Zhu
153	2	C	A	A	C	D	B	B	B	C	B	G	6	19	B	1	D	A	D	D	0	A	HJ Zhu
154	2	B	B	A	B	E	A	A	A	A	A	F,G	5	12	B	1	D	B	C	D	0	A	HJ Zhu
155	1	B	B	A	A	A	C	C	C	A	E	B,C	2	10	B	1	D	A	B	B	0	B	HJ Zhu
156	2	A	B	A	C	E	C	A	B	A	E	G	3	17	B	1	A	A	B	B	0	A	HJ Zhu
157	2	C	A	A	E	E	B	B	B	A	A	B	3	19	C	1	A	A	A	B	0	B	HJ Zhu
158	1	D	A	A	C	C	C	C	C	B	E	G	1	17	C	1	A	B	B	B	1	A	HJ Zhu
159	2	C	A	A	C	C	C	C	A	B	E	G	10	20	B	1	D	B	B	C	0	B	HJ Zhu
160	2	B	A	A	A	E	A	A	A	A	E	J,K	5	21	C	1	D	B	B	B	0	B	HJ Zhu
161	1	B	B	A	B	C	C	B	B	A	E	K	3	18	B	1	A	C	B	B	0	B	HJ Zhu
162	1	B	A	A	A	A	B	A	A	A	B	F	3	19	B	1	C	B	B	B	0	B	HJ Zhu
163	2	C	A	A	E	E	B	B	A	A	A	B,F	10	13	B	1	A	A	A	A	0	A	YL Lin
164	1	B	A	A	A	E	A	A	A	A	E	J,K	6	10	B	1	D	B	B	B	0	B	HJ Zhu
165	2	B	A	A	C	E	D	C	B	E	E	C,D,F,J	9	10	E	1	D	B	B	C	0	B	HJ Zhu
166	2	B	B	A	A	A	A	A	B	A	A	C,D,F,J	4	11	A	1	A	A	A	A	0	A	HJ Zhu
167	1	B	B	A	C	E	B	B	B	A	E	F	3	19	B	1	A	A	A	C	0	B	HJ Zhu
168	2	C	A	B	C	C	C	C	B	A	E	F,G,J,K	7	10	B	1	A	B	B	C	0	B	HJ Zhu
169	1	C	B	A	A	A	A	A	A	A	E	K	10	19	B	1	D	B	A	B	0	A	HJ Zhu
170	2	B	B	A	C	C	A	A	A	A	E	C,D,F,J	3	19	B	1	D	B	B	B	0	A	HJ Zhu
171	2	A	A	A	E	E	A	A	B	A	A	F,G	6	11	C	1	C	B	B	C	0	B	HJ Zhu
172	1	A	B	A	A	A	A	A	A	B	E	B	11	19	B	1	A	B	A	C	0	A	YL Lin
173	2	B	B	A	C	C	A	A	A	A	E	D,F,G	6	19	B	1	A	B	A	C	1	B	YL Lin
174	1	B	A	A	A	C	D	D	B	A	E	J,K	5	11	B	1	D	B	B	B	1	A	YL Lin
175	1	A	B	A	A	A	A	A	A	A	A	J,K	9	11	C	1	D	A	B	D	0	A	HJ Zhu
176	2	C	A	A	C	E	B	B	A	A	A	F,G	3	6	A	1	D	B	B	B	0	A	HJ Zhu
177	1	B	B	A	E	E	C	A	B	B	E	B	11	18	B	1	D	B	C	A	0	B	YL Lin
178	1	A	B	A	C	E	A	C	B	A	E	F	9	10	C	1	D	B	B	C	0	B	YL Lin
179	1	B	A	A	A	E	A	A	A	A	A	C,D,F,J	3	19	B	1	A	A	A	A	0	B	HJ Zhu
180	2	A	A	A	C	C	C	C	A	A	C	C,D,F,J	4	11	B	1	D	C	D	B	0	A	HJ Zhu
181	2	B	B	A	A	E	B	C	A	A	E	K	5	18	C	1	D	B	B	D	0	B	HJ Zhu
182	2	B	A	A	C	E	A	C	B	A	E	B,F	9	17	C	1	D	B	C	A	0	B	HJ Zhu
183	1	B	B	A	A	A	A	A	B	A	A	J,K	10	17	B	1	D	B	B	A	0	B	HJ Zhu
184	1	C	B	A	A	A	A	B	A	A	A	K	5	19	B	1	C	B	C	D	0	B	HJ Zhu
185	2	C	B	A	A	A	A	A	A	A	E	F	2	19	B	1	D	A	A	A	0	A	HJ Zhu
186	2	B	B	A	A	A	A	A	B	A	A	I,J,K	4	18	B	1	D	B	B	B	0	A	HJ Zhu
187	1	B	A	A	A	E	A	D	B	A	A	I,J,K	5	19	B	1	A	A	B	A	0	B	HJ Zhu
188	2	B	A	B	E	D	D	D	A	A	A	C,D,F,J	5	11	B	1	D	B	B	D	0	A	HJ Zhu
189	1	B	A	A	C	C	C	D	B	B	E	G	8	15	B	1	A	B	B	D	0	B	HJ Zhu
190	1	B	A	A	B	E	A	A	A	A	B	B,F,G	3	20	C	2	D	B	B	B	0	A	YL Lin
191	2	B	A	A	C	C	B	A	A	A	E	E,F	5	21	C	2	A	B	A	B	0	A	YL Lin
192	2	C	A	B	C	C	C	C	C	A	A	D	5	23	A	2	D	B	B	B	0	A	YL Lin
193	1	B	A	B	B	C	D	D	B	A	B	E,I	7	20	B	2	A	B	B	B	0	B	YL Lin
194	1	C	A	A	B	C	A	C	B	B	E	K	10	18	A	2	D	B	B	D	1	B	HJ Zhu
195	2	B	B	A	B	E	B	A	A	A	B	B,C,D	4	18	A	2	C	A	B	D	1	B	HJ Zhu
196	2	C	A	A	D	E	B	B	B	A	C	K	6	18	B	2	A	B	B	B	0	B	HJ Zhu
197	2	B	A	A	E	C	C	B	A	A	B	F,J.K	7	17	B	2	B	B	B	D	1	B	HJ Zhu
198	1	C	A	A	A	A	A	A	A	A	B	F	11	13	B	2	A	B	C	C	1	B	HJ Zhu
199	2	C	B	A	D	D	A	A	A	A	A	C,D	9	20	B	2	A	B	D	A	0	B	HJ Zhu
200	2	D	A	A	E	E	C	C	A	A	B	J	1	8	B	2	B	B	C	D	1	B	HJ Zhu
201	1	B	A	A	A	A	A	A	C	A	A	A	5	10	B	2	D	A	C	C	1	B	HJ Zhu
202	2	B	A	A	E	E	C	C	B	A	E	D,K	9	11	B	2	A	B	A	B	0	B	HJ Zhu
203	2	B	A	A	C	E	B	B	A	A	A	F	8	11	C	2	D	B	B	B	0	B	HJ Zhu
204	1	B	A	B	D	D	B	B	A	A	A	D	11	18	C	2	D	B	B	D	1	B	HJ Zhu
205	1	C	A	A	E	E	B	A	A	A	E	E	9	19	B	2	B	B	B	B	0	B	HJ Zhu
206	1	B	A	A	A	E	A	A	A	A	A	I	4	19	C	2	D	B	A	D	1	B	HJ Zhu
207	2	B	A	A	E	E	A	B	A	A	A	D	8	12	B	2	D	A	C	B	0	A	YL Lin
208	1	B	A	B	E	E	C	C	B	A	A	J	10	9	B	2	A	D	A	B	0	B	YL Lin
209	1	B	A	A	A	E	A	A	B	A	B	F,K	8	9	D	2	A	B	D	B	0	B	YL Lin
210	1	B	A	A	E	E	C	A	B	A	E	J,K	12	18	B	2	A	B	B	B	0	B	YL Lin
211	1	B	A	B	E	C	D	C	A	A	E	D	4	18	A	2	D	B	D	B	0	B	YL Lin
212	1	B	A	A	E	E	C	B	A	A	A	C,F	5	17	A	2	D	B	B	D	0	B	YL Lin
213	2	C	A	A	E	E	A	A	A	A	C	B,C,E	10	17	A	2	D	B	B	A	0	A	YL Lin
214	1	B	A	A	A	A	A	B	A	A	B	J	4	18	B	2	A	D	B	A	0	B	YL Lin
215	1	B	A	B	E	E	B	A	A	A	B	J,K	3	16	B	2	D	B	A	A	0	B	YL Lin
216	1	B	A	A	E	E	B	A	A	A	A	J	9	19	C	2	D	B	A	B	0	B	YL Lin
217	1	B	A	B	E	E	C	D	C	A	E	J	10	18	E	2	A	B	B	A	0	A	YL Lin
218	2	B	B	A	C	C	C	C	C	C	E	,B,E	9	14	B	2	A	B	B	B	1	B	HJ Zhu
219	1	B	A	A	E	E	B	A	B	A	E	I,E	6	10	B	2	A	B	B	A	0	B	HJ Zhu
220	1	C	B	A	A	A	A	A	C	A	B	J	5	10	B	2	A	B	B	B	0	B	HJ Zhu
221	1	C	B	A	A	A	A	A	A	A	B	K	10	10	B	2	D	B	C	B	0	B	HJ Zhu
222	2	A	A	A	C	E	C	C	B	A	E	B,C	4	19	C	2	A	A	C	A	0	B	HJ Zhu
223	1	A	A	A	E	D	A	A	B	A	C	H	9	10	C	2	D	B	B	B	0	A	HJ Zhu
224	1	B	A	A	C	C	C	C	B	A	E	B,C,D	5	14	E	2	A	A	A	A	0	B	HJ Zhu
225	1	A	A	B	C	C	D	C	C	A	E	G	4	18	B	2	A	B	B	B	0	A	HJ Zhu
226	1	B	A	A	E	C	B	B	B	A	A	D,E	5	6	C	2	D	B	C	D	1	B	HJ Zhu
227	2	B	B	A	B	B	B	A	B	B	A	A,B,C	7	20	B	2	B	B	B	D	1	A	HJ Zhu
228	1	D	B	A	C	C	A	A	B	A	A	A,C,D	6	18	A	2	A	B	C	C	1	B	HJ Zhu
229	1	A	A	B	B	B	B	B	C	A	A	F,G	5	11	C	2	B	B	C	C	1	B	HJ Zhu
230	2	A	A	B	C	C	B	B	C	A	A	A,B,C,D,E,F	10	8	C	2	A	C	C	C	1	B	HJ Zhu
231	1	B	A	B	C	C	B	A	C	A	A	H,I,J,K	3	10	B	2	A	C	C	B	0	B	HJ Zhu
232	2	A	A	B	C	C	D	D	C	A	A	B,C,D	10	19	B	2	A	B	C	D	1	B	HJ Zhu
233	1	C	A	A	A	A	A	A	A	A	E	J,K	11	13	D	2	A	B	A	C	1	B	HJ Zhu
234	1	C	B	A	B	E	A	A	B	A	A	F	6	14	B	2	A	A	A	B	0	B	HJ Zhu
235	1	A	A	B	B	A	C	A	B	A	E	I,K	4	10	B	2	A	B	B	B	0	B	HJ Zhu
236	2	B	B	A	C	E	A	A	B	A	A	E,I,J,	5	11	C	2	A	B	B	B	0	A	HJ Zhu
237	1	A	B	A	A	B	A	A	A	A	A	D,F,G,J,K	5	11	B	2	C	B	B	B	0	A	HJ Zhu
238	1	D	B	A	E	E	C	A	C	A	E	D,	5	12	C	2	A	B	A	B	0	B	HJ Zhu
239	1	C	B	A	B	A	A	A	A	C	E	B,C,F,G	3	17	B	2	A	A	D	B	0	B	HJ Zhu
240	1	B	A	B	B	C	B	B	B	A	E	D，G	12	6	B	2	A	B	A	B	0	B	HJ Zhu
241	2	C	A	B	C	C	C	C	B	A	B	B,C	7	15	B	2	D	B	C	C	1	B	HJ Zhu
242	1	A	A	B	C	C	D	D	A	A	E	J,K	7	18	B	2	A	B	A	B	0	B	HJ Zhu
243	2	C	A	A	C	C	C	C	C	A	E	J,K	5	13	B	2	B	A	B	B	1	A	HJ Zhu
244	2	D	A	B	C	C	C	C	A	B	D	B,D	10	9	B	2	D	B	B	B	1	B	HJ Zhu
245	1	B	A	B	C	E	B	B	B	A	B	F	8	11	B	2	A	B	B	A	0	B	HJ Zhu
246	2	A	A	A	E	A	A	A	A	A	E	C,D	3	21	B	2	D	B	B	D	1	B	HJ Zhu
247	2	B	A	A	C	E	C	A	A	A	E	C,D	4	10	B	2	A	B	B	C	1	B	HJ Zhu
248	2	C	B	A	E	E	B	A	A	B	A	F	7	10	C	2	A	A	B	B	0	B	HJ Zhu
249	2	C	A	A	B	B	A	A	B	A	D	I	7	20	C	2	D	C	B	B	1	A	HJ Zhu
250	1	B	A	B	B	C	C	C	B	A	E	J	3	20	C	2	A	B	D	B	1	A	HJ Zhu
251	1	B	A	B	C	E	A	A	B	A	A	B,C,D	8	20	A	2	A	C	B	B	1	B	HJ Zhu
252	1	B	B	A	A	E	A	A	A	A	A	J,K	9	11	C	2	D	B	D	A	0	B	HJ Zhu
253	1	B	A	B	B	B	A	A	A	A	B	B	10	11	B	2	D	B	B	A	0	B	HJ Zhu
254	1	B	A	A	C	C	B	A	A	A	A	B	10	20	B	2	D	B	D	A	0	B	HJ Zhu
255	2	C	A	B	C	C	C	C	A	A	A	I,K	9	15	C	2	D	B	D	B	1	B	HJ Zhu
256	1	B	A	B	C	C	C	C	C	A	A	C,J	8	14	B	2	A	B	B	C	1	B	HJ Zhu
257	2	B	A	B	C	C	D	D	C	A	B	K	8	12	B	2	A	B	A	D	1	B	HJ Zhu
258	1	A	A	B	B	B	A	A	B	A	A	F,G	10	16	C	2	A	A	A	B	1	A	HJ Zhu
259	1	A	A	A	A	A	A	A	B	A	C	F,G	11	13	C	2	A	B	A	B	0	A	HJ Zhu
260	1	D	A	B	A	A	A	A	B	A	A	J,K	2	17	B	2	A	A	C	B	1	B	HJ Zhu
261	2	C	A	A	A	B	A	A	C	A	B	A,D,F,G	10	18	B	2	A	A	C	B	1	A	HJ Zhu
262	2	B	A	B	B	A	A	A	B	B	B	A,D,F,G	10	22	E	2	A	A	C	B	1	B	HJ Zhu
263	2	A	B	B	D	D	A	A	B	A	A	B,C,D	5	19	B	2	A	B	A	B	1	B	HJ Zhu
264	1	A	B	A	D	E	C	C	B	A	A	A,B,C,D,E,F	4	11	B	2	B	B	D	C	1	B	HJ Zhu
265	1	B	A	A	E	C	C	C	A	A	A	B,C,D	8	11	C	2	B	B	C	B	1	A	HJ Zhu
266	2	C	B	A	D	C	C	C	A	A	A	D,F,G	5	22	B	2	B	B	B	C	1	B	HJ Zhu
267	1	B	A	B	A	A	A	A	B	B	A	A,B,C	10	21	C	2	A	A	C	B	1	B	HJ Zhu
268	2	A	B	B	B	C	C	C	C	A	D	J,K	8	18	B	2	A	B	C	C	1	B	HJ Zhu
269	1	A	B	A	A	A	A	A	B	A	E	A,D	10	9	C	2	B	B	B	C	1	B	HJ Zhu
270	1	A	B	A	A	A	A	A	B	A	D	J,K	6	12	B	2	B	B	B	C	0	B	HJ Zhu
271	1	C	A	A	B	B	A	B	B	A	A	H	9	18	B	2	A	B	B	B	1	B	HJ Zhu
272	1	A	A	A	B	B	A	B	B	A	A	F,G	11	12	B	2	B	A	D	B	1	A	HJ Zhu
273	1	B	A	B	A	A	A	A	A	A	A	B,C	8	12	C	2	B	A	A	B	1	B	HJ Zhu
274	1	A	A	B	A	A	A	A	B	A	A	B,F	4	6	B	2	A	A	A	D	1	B	HJ Zhu
275	1	C	A	B	A	A	A	A	C	A	B	K	10	16	C	2	A	B	B	B	1	A	HJ Zhu
276	2	B	B	B	A	A	A	A	B	A	A	J,K	10	20	B	2	A	A	B	B	1	A	HJ Zhu
277	1	A	A	B	A	B	B	B	C	B	A	C,J	4	14	C	2	A	A	B	C	1	A	HJ Zhu
278	2	C	A	B	B	E	A	B	A	B	A	A,B	3	15	C	2	A	A	B	B	1	B	HJ Zhu
279	1	C	A	B	B	E	A	B	B	A	A	D	9	18	B	2	A	B	B	C	1	A	HJ Zhu
280	1	A	A	B	E	B	B	A	B	B	A	C,E	11	18	B	2	B	A	B	B	1	B	HJ Zhu
281	1	D	B	B	C	A	C	B	B	A	B	A,G	10	20	B	2	B	A	B	B	0	A	HJ Zhu
282	1	A	A	B	B	E	A	C	A	A	A	B,C	12	18	C	2	A	D	B	B	1	A	HJ Zhu
283	1	B	B	B	E	C	B	B	C	B	A	A,B	1	8	B	2	A	D	A	C	1	A	HJ Zhu
284	2	B	A	A	A	E	B	A	C	A	E	B,C,D	5	19	B	2	C	B	B	C	1	A	HJ Zhu
285	2	C	A	A	E	B	B	A	A	B	A	D,H,I	5	19	C	2	D	B	A	C	1	A	HJ Zhu
286	2	A	A	A	B	C	A	A	C	A	A	J,I	5	10	B	2	B	B	A	C	1	A	HJ Zhu
287	1	C	B	A	A	A	C	B	B	A	A	G,J,H	5	15	C	2	B	B	B	C	1	B	HJ Zhu
288	2	B	A	A	E	B	A	B	B	A	A	C,D,F	7	8	B	2	B	B	B	A	0	B	HJ Zhu
289	2	B	A	A	C	B	B	B	B	A	E	I	1	11	B	2	A	B	A	B	1	A	HJ Zhu
290	2	C	A	B	C	E	C	C	A	A	E	B,E,F	11	19	B	2	A	A	A	D	1	B	HJ Zhu
291	2	C	A	B	C	E	C	C	A	A	E	B,C	11	11	A	2	A	B	C	A	0	B	HJ Zhu
292	2	A	B	A	E	C	C	C	B	A	E	F	1	8	A	2	B	B	B	B	1	B	HJ Zhu
293	1	A	B	A	A	E	A	A	B	B	B	A,B,F	8	21	B	2	C	A	B	C	1	B	HJ Zhu
294	1	A	B	A	A	A	A	B	B	A	A	G,J,K	2	21	B	2	D	C	B	D	1	B	HJ Zhu
295	1	C	B	A	A	A	A	A	A	A	A	D,F,G	1	17	A	2	C	B	B	C	1	B	HJ Zhu
296	1	C	A	A	D	D	A	A	B	A	A	B,C,D	8	11	C	2	A	B	B	C	1	B	HJ Zhu
297	1	B	B	A	D	E	A	A	A	A	B	C,D,F,J	10	8	C	2	D	C	C	D	1	B	HJ Zhu
298	2	B	B	A	B	E	B	B	A	A	B	C,D,F,J	12	11	A	2	D	A	B	D	1	B	HJ Zhu
299	1	C	B	A	A	A	A	A	A	A	A	F,G	2	16	C	2	D	B	B	D	1	B	HJ Zhu
300	2	B	B	A	D	E	A	A	A	A	A	J,K	2	17	B	2	D	A	B	D	1	B	YL Lin
301	2	B	B	A	E	C	A	B	C	A	E	K	7	19	C	2	A	A	B	A	1	A	HJ Zhu
302	1	A	B	A	C	E	C	B	C	A	B	E,I,J	6	18	C	2	A	B	B	A	0	B	HJ Zhu
303	2	A	A	A	E	E	A	A	A	A	B	B,C,D	9	23	C	2	D	B	B	B	1	A	YL Lin
304	1	A	B	A	A	A	A	A	A	A	B	G,K	9	11	A	2	D	B	B	D	1	B	YL Lin
305	1	B	B	A	E	E	A	A	A	A	B	G	2	10	B	2	D	B	B	D	1	B	YL Lin
306	2	C	A	B	C	E	A	A	A	A	A	D,K	2	10	C	2	A	B	B	B	1	B	YL Lin
307	2	B	A	A	C	E	C	B	A	A	A	K	9	9	C	2	D	B	B	B	1	B	YL Lin
308	2	B	A	A	A	E	B	A	B	A	A	B	7	18	B	2	D	B	C	A	0	B	YL Lin
309	1	C	A	A	C	E	C	C	A	A	A	I,J,K	1	18	B	2	D	C	B	D	1	B	HJ Zhu
310	1	A	A	A	C	E	C	A	A	A	A	G	4	21	B	2	A	B	B	D	1	B	HJ Zhu
311	1	A	A	A	A	C	A	C	A	A	B	F	10	8	B	2	D	B	B	D	0	B	HJ Zhu
312	2	A	A	B	C	B	C	C	A	A	E	J,K	8	8	B	2	A	D	B	D	1	B	HJ Zhu
313	1	C	A	B	C	B	A	D	B	A	E	D	2	17	E	2	A	B	B	B	0	B	HJ Zhu
314	1	B	A	A	E	C	B	C	B	A	A	G	2	21	B	2	B	B	B	B	1	A	HJ Zhu
315	2	B	B	A	A	E	A	B	A	B	E	D,E,F,I,J,K	4	13	E	2	D	B	C	D	1	B	YL Lin
316	1	B	B	A	D	D	A	A	A	A	A	J,K	7	15	C	2	D	B	D	B	1	A	YL Lin
317	1	A	A	A	A	E	A	A	A	A	A	C	4	20	B	2	D	B	C	D	1	A	YL Lin
318	2	B	B	B	D	D	C	C	C	A	E	B	1	10	B	2	B	A	C	B	1	B	HJ Zhu
319	1	B	A	A	A	A	A	A	A	A	A	B,C,D	9	12	B	2	B	B	B	C	1	A	HJ Zhu
320	2	A	A	A	B	B	A	A	C	A	A	B	2	19	B	2	B	B	B	A	0	B	HJ Zhu
321	2	B	A	A	B	B	A	A	B	A	A	A,B,C,D	6	10	B	2	A	B	A	C	1	B	HJ Zhu
322	1	B	B	B	E	B	C	A	B	A	A	B,D	2	21	B	2	A	A	B	C	1	B	HJ Zhu
323	1	B	A	B	B	B	A	A	C	A	A	B,A,C	2	19	A	2	B	A	B	C	1	B	HJ Zhu
324	2	B	B	B	E	A	A	A	B	A	E	F	10	17	A	2	A	D	B	B	1	A	HJ Zhu
325	1	C	A	A	A	A	A	A	A	B	C	B,C,D,E	10	20	B	2	A	C	A	D	1	A	HJ Zhu
326	2	B	A	A	A	A	A	A	A	A	A	D,E,F,G	9	19	B	2	D	B	B	B	1	B	HJ Zhu
327	1	B	B	A	A	A	A	A	A	A	A	I	2	19	B	2	D	B	C	D	1	A	HJ Zhu
328	1	A	A	A	C	C	C	C	A	A	A	D,F,G	7	11	B	2	D	B	C	D	1	B	YL Lin
329	1	B	A	A	A	A	B	C	A	A	E	D	6	18	B	3	D	B	B	B	1	B	YL Lin
330	1	B	A	A	B	E	A	A	A	A	C	B	6	18	B	3	D	B	B	B	1	B	YL Lin
331	2	B	B	A	B	B	B	A	A	A	B	D,F,G	7	10	B	3	D	B	D	B	1	B	YL Lin
332	1	D	B	A	A	A	A	A	A	B	E	A,B,F,G,J,K	11	15	C	3	D	B	A	D	1	B	HJ Zhu
333	2	C	B	A	D	D	A	A	A	A	A	B,F,G	10	20	B	3	C	B	B	D	2	B	HJ Zhu
334	2	B	A	B	E	E	C	B	B	A	E	F	11	8	C	3	A	D	B	D	1	B	HJ Zhu
335	1	C	A	A	D	D	B	B	A	A	B	C,D,E	8	19	B	3	A	B	B	D	2	B	HJ Zhu
336	1	B	A	B	E	E	C	C	A	A	A	K	1	21	B	3	D	C	B	B	1	B	YL Lin
337	1	B	A	A	A	A	A	A	A	A	E	E,F	11	9	C	3	D	B	B	B	1	A	YL Lin
338	2	B	B	A	C	E	B	A	A	A	B	B	6	18	E	3	D	D	D	D	1	B	YL Lin
339	2	C	A	A	D	E	A	A	B	A	E	I,J,K	6	18	C	3	A	B	B	D	1	B	HJ Zhu
340	2	C	A	B	E	E	A	A	B	A	A	I,J,K	1	19	C	3	A	B	A	D	1	B	YL Lin
341	1	B	A	A	A	A	A	A	A	A	E	K	2	16	C	3	B	B	B	D	1	A	HJ Zhu
342	2	B	A	B	C	B	B	B	A	A	B	H,I,J,K	6	15	C	3	D	B	B	C	1	B	YL Lin
343	2	C	B	B	C	B	A	B	B	A	B	J,K	6	17	C	3	B	B	C	C	1	B	YL Lin
344	1	A	B	A	B	C	B	B	B	A	E	A,J	7	18	B	3	B	C	B	C	1	A	YL Lin
345	2	B	B	A	A	A	A	A	A	A	A	A,F,G	9	16	B	3	A	A	A	D	1	A	HJ Zhu
346	1	A	B	A	A	A	A	A	A	A	A	H,J,K,	12	19	B	3	D	B	A	D	1	A	HJ Zhu
347	1	A	A	B	D	C	C	C	B	A	A	E,F,J,K	6	17	C	3	A	B	D	B	1	B	YL Lin
348	1	B	A	B	C	C	A	A	A	A	B	B,D	12	12	B	3	B	B	B	D	1	B	HJ Zhu
349	1	A	A	A	E	E	A	A	A	A	E	B,C	5	18	B	3	A	B	B	B	1	A	YL Lin
350	1	B	B	A	D	D	C	C	B	A	B	A,B,D	11	21	C	3	A	B	B	B	1	B	YL Lin
351	1	C	A	B	E	E	C	C	A	A	A	B,G	5	11	B	3	D	B	C	A	1	B	HJ Zhu
352	2	B	A	B	E	E	C	C	A	A	A	A,B,C,D,E,F	9	18	B	3	D	B	C	B	1	B	HJ Zhu
353	1	C	A	B	C	C	C	C	A	A	A	A,B,C,D,E,F	7	14	B	3	C	B	D	C	2	B	HJ Zhu
354	2	A	A	B	C	C	C	C	A	A	B	F,G,H	10	17	B	3	B	B	D	B	1	B	HJ Zhu
355	2	A	B	B	E	C	C	C	A	A	A	B,C,F,G	10	18	E	3	B	B	B	C	1	B	HJ Zhu
356	1	B	A	A	A	A	A	A	B	A	A	F,G	8	11	B	3	A	A	B	B	1	B	HJ Zhu
357	1	A	B	B	B	B	B	B	C	A	B	K,B,C	4	17	B	3	B	A	B	B	1	B	HJ Zhu
358	1	C	B	B	B	B	B	B	B	A	C	C,F,G	9	16	B	3	A	B	D	B	1	B	HJ Zhu
359	1	B	A	A	B	E	B	B	B	A	A	C,B	8	18	B	3	A	B	B	C	1	B	HJ Zhu
360	1	A	B	B	A	A	C	B	A	A	B	E	12	8	C	3	A	D	B	B	1	B	HJ Zhu
361	1	A	B	B	A	E	A	C	B	B	E	D,B	8	13	B	3	B	B	B	B	1	B	HJ Zhu
362	2	B	A	B	D	D	B	C	B	A	A	G	12	11	B	3	A	B	B	B	1	B	HJ Zhu
363	2	B	B	A	E	E	A	A	A	A	E	F,G	9	19	B	3	D	B	B	D	2	B	YL Lin
364	2	C	B	A	A	E	A	A	A	A	D	F,G,J,K	4	12	B	3	D	B	A	C	1	B	YL Lin
365	2	B	B	A	E	E	A	A	A	A	E	I,J,K	8	11	B	3	D	B	B	A	1	B	HJ Zhu
366	2	D	A	A	E	E	A	A	A	A	A	D,F	11	18	B	3	D	B	B	D	2	A	YL Lin
367	1	C	A	A	E	E	A	A	A	A	E	B	9	7	B	3	A	B	A	B	2	A	YL Lin
368	1	A	B	A	C	C	C	D	A	A	E	G	8	18	C	3	D	B	A	B	1	B	HJ Zhu
369	2	B	B	A	A	E	A	B	A	E	A	I,J,K	10	20	B	3	D	A	D	C	1	B	HJ Zhu
370	2	B	B	A	D	D	A	A	A	A	E	B,C	12	13	B	4	D	B	D	D	2	A	HJ Zhu
371	2	C	B	A	B	B	A	A	A	A	B	F,I	6	10	B	3	D	B	B	D	1	A	YL Lin
372	1	C	B	A	A	A	A	A	A	A	E	J,K	11	10	B	3	D	B	B	B	1	B	YL Lin
373	2	A	A	A	A	E	B	A	A	A	B	J,K	11	10	B	3	D	B	D	D	2	B	YL Lin
374	1	A	B	A	A	A	A	A	A	A	B	I,J,K	12	15	B	4	C	A	C	B	2	B	HJ Zhu
375	2	C	A	A	D	D	A	A	B	A	A	K	5	18	B	4	A	B	B	D	2	B	HJ Zhu
376	1	A	A	A	C	C	C	C	C	A	E	J	12	16	B	4	D	B	B	D	1	A	HJ Zhu
377	1	B	B	A	C	C	B	B	B	A	A	F,G	10	10	C	4	A	C	C	C	2	B	HJ Zhu
378	1	C	A	B	B	B	B	B	B	A	A	A,G	9	18	A	4	B	C	A	D	2	A	HJ Zhu
379	1	B	B	A	A	A	A	A	A	A	B	B,C,D,F,H,J,K	12	21	B	4	D	C	A	B	2	B	HJ Zhu
380	1	A	B	A	D	B	B	D	A	A	B	F,A,B	9	11	B	4	C	C	C	B	1	B	HJ Zhu
381	1	B	B	A	A	A	A	A	A	B	E	F,G,H,J,K	2	17	C	4	D	B	C	D	2	B	HJ Zhu
382	1	B	B	A	A	A	A	A	B	A	A	F,G,H	9	15	B	4	A	A	B	B	2	B	HJ Zhu
383	1	A	B	A	E	E	C	C	B	A	E	F,G,H,K	10	16	B	4	D	B	B	D	4	B	HJ Zhu
384	1	C	B	A	A	E	A	A	B	A	A	E,I	10	17	C	4	A	B	B	C	2	B	HJ Zhu
385	2	C	B	B	C	E	B	A	A	A	A	E,G,J,K	12	12	B	4	A	A	D	D	2	B	YL Lin
386	2	A	A	B	A	E	A	A	A	A	A	A,B,D,J,K	10	11	B	4	D	B	B	D	2	B	YL Lin
387	2	B	A	A	E	E	B	B	A	A	B	D	6	12	B	4	D	A	C	B	2	B	YL Lin
388	2	B	A	A	A	B	A	A	A	A	B	C	6	11	B	4	B	A	A	A	2	A	YL Lin
389	2	B	B	A	A	E	A	A	A	A	B		10	12	E	4	B	A	B	A	2	B	YL Lin
390	2	C	B	A	A	A	A	A	A	A	B	D	10	17	E	4	B	A	C	D	2	B	HJ Zhu
391	2	A	A	A	C	E	A	A	B	A	A	D,J,K	9	12	B	4	A	B	B	D	3	A	HJ Zhu
392	1	A	A	B	B	A	B	C	C	B	B	K	12	17	B	4	A	C	A	B	2	B	HJ Zhu
393	1	B	A	A	A	B	A	A	C	A	D	E	3	18	B	4	A	A	B	A	2	B	HJ Zhu
394	1	A	B	B	C	E	B	A	A	A	E	C,D,F,J	12	10	C	4	D	B	D	D	2	B	YL Lin
395	1	C	A	A	E	E	A	A	A	A	E	B,D	12	20	A	4	D	B	B	B	1	B	YL Lin
396	2	A	A	B	E	E	C	C	B	A	A	D	12	20	C	4	A	B	B	D	3	B	HJ Zhu
397	2	B	A	A	D	E	A	A	A	A	A	I,J,K	11	17	B	4	D	B	B	D	2	B	HJ Zhu
398	2	B	B	A	A	E	A	A	A	A	A	F,G,H,I,J,K	12	17	A	4	C	A	B	D	4	A	HJ Zhu
399	2	B	A	A	C	E	C	C	A	A	A	A,B,C,D	7	19	C	4	D	B	D	C	3	A	HJ Zhu
400	1	B	A	A	C	B	D	D	C	A	E	A,B,F	12	17	B	4	B	B	D	B	2	B	HJ Zhu
	Annotate
	Gender		1: male, 2: female
	Age		A: 0-1 years, B: 2-3 years, C: 4-7 years, D: 8-14 years
	Living conditions		A: urban, B: rural
	House type		A: urban, B: rural
	Occupation of father		A: farmer, B: 2workmen, C: office workers, D: self-employee, E:other
	Occupation of mother		A: farmer, B: 2workmen, C: office workers, D: self-employee, E:other
	Educational levels of father		A: junior high school or below, B: senior high school0, C: undergraduate certificate, D: or above
	Educational levels of mother		A: junior high school or below, B: senior high school0, C: undergraduate certificate, D: or above
	Knowledge of burn prevention		A: no knowledge, B: a little, C: a better understanding
	Burn etiology		A: scald, B: flame, C: electricity, D: chemistry, E: others
	Places of burns		A: no knowledge, B: a little, C: a better understanding
	injured anatomical area		A: head, B: face, C: neck, D: chest and abdomen, E: back, F: left upper extremity, G: right upper extremity, H: perineum, I: buttocks, J: left lower extremity, K: right lower extremity
	guardians when burn occur		A: father, B: mother, C: grandparents, D: housekeepers, E: others
	Severity of burns		1: mild, 2: moderate, 3: severe, 4: extremely severe
	Treatment before hospitalization		A: cold-water rinsing or compress, B: clothes cut away, C: folk nostrum, D: no treatment
	Types of hospitals in the first-aid treatment		A: general hospital, B: community hospitals, C: hospitals with special burn department, D: other
	Management in the first-aid treatment		A: disinfected and dressed, B: rinsed with cold water, C: exposure treatment, D: other
	Hospitalization		A: 0-7days, B: 8-14days, C: 15-21days, D: more than 21 days
	Surgery of burns		1: no surgery, 2: one surgery, 3: two surgeries or more
	scare		A: good recover and no pigmentation or scar, B: developed pigmentation and scar
